# Supplementary material for: Ophiostomatoid fungi associated with conifer-infesting beetles and their phoretic mites in Yunnan, China
Source: MycoKeys. 2017 Dec 21;(28):19–64. doi: 10.3897/mycokeys.28.21758 (PMC5804140; doi:10.3897/mycokeys.28.21758)
Supplement: XML Treatment for Ophiostoma acarorum [file mycokeys.28.21758-treatment1.xml]

<!DOCTYPE tp:taxon-treatment
  PUBLIC "-//TaxonX//DTD Taxonomic Treatment Publishing DTD v0 20100105//EN" "tax-treatment-NSO.dtd">
<tp:taxon-treatment xmlns:tp="http://www.plazi.org/taxpub"><tp:treatment-meta><kwd-group><label>Taxon classification</label><kwd><named-content xmlns:xlink="http://www.w3.org/1999/xlink" content-type="kingdom">Fungi</named-content></kwd><kwd><named-content xmlns:xlink="http://www.w3.org/1999/xlink" content-type="order">Ophiostomatales</named-content></kwd><kwd><named-content xmlns:xlink="http://www.w3.org/1999/xlink" content-type="family">Ophiostomataceae</named-content></kwd></kwd-group><mixed-citation publication-type="journal"><person-group><name><surname>Chang</surname><given-names>Runlei</given-names></name><name><surname>Duong</surname><given-names>Tuan A.</given-names></name><name><surname>Taerum</surname><given-names>Stephen J.</given-names></name><name><surname>Wingfield</surname><given-names>Michael J.</given-names></name><name><surname>Zhou</surname><given-names>Xudong</given-names></name><name><surname>de Beer</surname><given-names>Z. Wilhelm</given-names></name></person-group><article-title>Ophiostomatoid fungi associated with conifer-infesting beetles and their phoretic mites in Yunnan, China</article-title><source>MycoKeys</source><day>21</day><month>12</month><year>2017</year><volume>2017</volume><issue>28</issue><fpage>19</fpage><lpage>64</lpage><pub-id pub-id-type="doi">10.3897/mycokeys.28.21758</pub-id></mixed-citation></tp:treatment-meta><tp:nomenclature><tp:taxon-name>
              <tp:taxon-name-part taxon-name-part-type="genus" reg="Ophiostoma">Ophiostoma</tp:taxon-name-part>
              <tp:taxon-name-part taxon-name-part-type="species" reg="acarorum">acarorum</tp:taxon-name-part>
              <object-id xmlns:xlink="http://www.w3.org/1999/xlink" content-type="mycobank" xlink:type="simple">823693</object-id>
            </tp:taxon-name><tp:taxon-authority>R.Chang &amp; Z.W.de Beer</tp:taxon-authority><tp:taxon-status xmlns:xlink="http://www.w3.org/1999/xlink" xlink:type="simple">sp. nov.</tp:taxon-status><xref ref-type="fig" rid="F7">Fig. 7</xref></tp:nomenclature><tp:treatment-sec sec-type="etymology" id="SECID0EXKHK"><title>Etymology.</title><p>The epithet <italic><tp:taxon-name><tp:taxon-name-part taxon-name-part-type="genus" reg="Ophiostoma"/><tp:taxon-name-part taxon-name-part-type="species" reg="acarorum">acarorum</tp:taxon-name-part></tp:taxon-name></italic> refers to the subclass <tp:taxon-name><tp:taxon-name-part taxon-name-part-type="subclass">Acari</tp:taxon-name-part></tp:taxon-name> in the <tp:taxon-name><tp:taxon-name-part taxon-name-part-type="class">Arachnida</tp:taxon-name-part></tp:taxon-name> to which all mite species belong from which 25 of the 29 isolates of this species were isolated.</p></tp:treatment-sec><tp:treatment-sec sec-type="description" id="SECID0ERLHK"><title>Description.</title><p>Sexual state not observed. Hyalorhinocladiella-like asexual state: <italic>conidiophores</italic> (7–) 18–76.5 (–140) μm long; <italic>cells</italic> arising directly from the hyphae, (10.5–) 13.5–24.5 (–31) × (1–) 1.5–2 (–2) μm; <italic>conidia</italic> hyaline, smooth, oblong, (3–) 3.5–5 (–6.5) × (0.7–) 1–1.5 (–2.5) μm.</p><fig id="F7" position="float" orientation="portrait"><label>Figure 7.</label><caption><p>Morphological characters of asexual structures of <italic><tp:taxon-name><tp:taxon-name-part taxon-name-part-type="genus" reg="Ophiostoma">Ophiostoma</tp:taxon-name-part> <tp:taxon-name-part taxon-name-part-type="species" reg="acarorum">acarorum</tp:taxon-name-part></tp:taxon-name></italic> sp. nov. <bold>a</bold> fourteen days old culture on OA <bold>b–c</bold> Hyalorhinocladiella-like asexual state <bold>d</bold> conidia. Scale bars: <bold>a–d</bold> = 10 μm.</p></caption><graphic xmlns:xlink="http://www.w3.org/1999/xlink" xlink:href="mycokeys-28-019-g007.jpg" position="float" orientation="portrait" xlink:type="simple" id="oo_175643.jpg"/></fig></tp:treatment-sec><tp:treatment-sec sec-type="description" id="SECID0E4MHK"><title>Culture characteristics.</title><p>Colonies hyaline at the beginning, becoming white to dark brown with age. Mycelium superficial on the 3% OA. Colony margin smooth. Colonies on 2% MEA flat, reaching 69 mm diam in 13 d at 30 °C. No growth observed at 5 °C. Optimal temperature for growth 25 °C.</p></tp:treatment-sec><tp:treatment-sec sec-type="type material" id="SECID0ECNHK"><title>Type material.</title><p>CHINA, Yunnan Province, Puer City, from <italic><tp:taxon-name><tp:taxon-name-part taxon-name-part-type="genus" reg="Insectolaelaps">Insectolaelaps</tp:taxon-name-part></tp:taxon-name></italic> sp. 1 in <italic><tp:taxon-name><tp:taxon-name-part taxon-name-part-type="genus" reg="Orthotomicus">Orthotomicus</tp:taxon-name-part> <tp:taxon-name-part taxon-name-part-type="species" reg="angulatus">angulatus</tp:taxon-name-part></tp:taxon-name></italic> gallery on <italic><tp:taxon-name><tp:taxon-name-part taxon-name-part-type="genus" reg="Pinus">Pinus</tp:taxon-name-part> <tp:taxon-name-part taxon-name-part-type="species" reg="kesiya">kesiya</tp:taxon-name-part></tp:taxon-name></italic> bark, 17 Sep. 2010, <italic>S.J.Taerum</italic>, herbarium specimen of dried culture, PREM 61539 (holotype), CMW41850 = CBS139748 (ex-holotype culture).</p></tp:treatment-sec><tp:treatment-sec sec-type="material" id="SECID0EHOHK"><title>Additional specimens examined.</title><p>CHINA, Yunnan Province, Puer City, from <tp:taxon-name><tp:taxon-name-part taxon-name-part-type="genus" reg="Histiostoma">Histiostoma</tp:taxon-name-part> <tp:taxon-name-part taxon-name-part-type="uncertainty-rank">cf.</tp:taxon-name-part> <tp:taxon-name-part taxon-name-part-type="species" reg="sapromyzarum">sapromyzarum</tp:taxon-name-part></tp:taxon-name> in <italic><tp:taxon-name><tp:taxon-name-part taxon-name-part-type="genus" reg="Cyrtogenius">Cyrtogenius</tp:taxon-name-part> <tp:taxon-name-part taxon-name-part-type="species" reg="luteus">luteus</tp:taxon-name-part></tp:taxon-name></italic> gallery on <italic><tp:taxon-name><tp:taxon-name-part taxon-name-part-type="genus" reg="Pinus">Pinus</tp:taxon-name-part> <tp:taxon-name-part taxon-name-part-type="species" reg="kesiya">kesiya</tp:taxon-name-part></tp:taxon-name></italic> bark, 16 Sep. 2010, <italic>S.J.Taerum</italic>, PREM 61540, CMW41812 = CBS139658; from <tp:taxon-name><tp:taxon-name-part taxon-name-part-type="genus" reg="Histiostoma">Histiostoma</tp:taxon-name-part> <tp:taxon-name-part taxon-name-part-type="uncertainty-rank">cf.</tp:taxon-name-part> <tp:taxon-name-part taxon-name-part-type="species" reg="sapromyzarum">sapromyzarum</tp:taxon-name-part></tp:taxon-name> in <italic><tp:taxon-name><tp:taxon-name-part taxon-name-part-type="genus" reg="Cyrtogenius">Cyrtogenius</tp:taxon-name-part> <tp:taxon-name-part taxon-name-part-type="species" reg="luteus">luteus</tp:taxon-name-part></tp:taxon-name></italic> gallery on <italic><tp:taxon-name><tp:taxon-name-part taxon-name-part-type="genus" reg="Pinus">Pinus</tp:taxon-name-part> <tp:taxon-name-part taxon-name-part-type="species" reg="kesiya">kesiya</tp:taxon-name-part></tp:taxon-name></italic> bark, 16 Sep. 2010, <italic>S.J.Taerum</italic>, CMW41798 = CBS139643.</p></tp:treatment-sec><tp:treatment-sec sec-type="host" id="SECID0EXQHK"><title>Host.</title><p>
              <italic><tp:taxon-name><tp:taxon-name-part taxon-name-part-type="genus" reg="Pinus">Pinus</tp:taxon-name-part> <tp:taxon-name-part taxon-name-part-type="species" reg="kesiya">kesiya</tp:taxon-name-part></tp:taxon-name></italic>.</p></tp:treatment-sec><tp:treatment-sec sec-type="Beetle vectors" id="SECID0EIRHK"><title>Beetle vectors.</title><p>
              <italic>Ips <tp:taxon-name><tp:taxon-name-part taxon-name-part-type="genus" reg="Insectolaelaps"/><tp:taxon-name-part taxon-name-part-type="species" reg="acuminatus">acuminatus</tp:taxon-name-part></tp:taxon-name></italic>, <italic><tp:taxon-name><tp:taxon-name-part taxon-name-part-type="genus" reg="Polygraphus">Polygraphus</tp:taxon-name-part> <tp:taxon-name-part taxon-name-part-type="species" reg="szemaoensis">szemaoensis</tp:taxon-name-part></tp:taxon-name></italic>.</p></tp:treatment-sec><tp:treatment-sec sec-type="Mite vectors" id="SECID0EESHK"><title>Mite vectors.</title><p>
              <tp:taxon-name><tp:taxon-name-part taxon-name-part-type="genus" reg="Histiostoma">Histiostoma</tp:taxon-name-part> <tp:taxon-name-part taxon-name-part-type="uncertainty-rank">cf.</tp:taxon-name-part> <tp:taxon-name-part taxon-name-part-type="species" reg="sapromyzarum">sapromyzarum</tp:taxon-name-part></tp:taxon-name> (phoretic on <italic><tp:taxon-name><tp:taxon-name-part taxon-name-part-type="genus" reg="Cyrtogenius">Cyrtogenius</tp:taxon-name-part> <tp:taxon-name-part taxon-name-part-type="species" reg="luteus">luteus</tp:taxon-name-part></tp:taxon-name></italic>), <italic><tp:taxon-name><tp:taxon-name-part taxon-name-part-type="genus" reg="Insectolaelaps">Insectolaelaps</tp:taxon-name-part></tp:taxon-name></italic> sp. 1 (phoretic on <italic>Ips <tp:taxon-name><tp:taxon-name-part taxon-name-part-type="genus" reg="Insectolaelaps"/><tp:taxon-name-part taxon-name-part-type="species" reg="acuminatus">acuminatus</tp:taxon-name-part></tp:taxon-name></italic> and <italic><tp:taxon-name><tp:taxon-name-part taxon-name-part-type="genus" reg="Orthotomicus">Orthotomicus</tp:taxon-name-part> <tp:taxon-name-part taxon-name-part-type="species" reg="angulatus">angulatus</tp:taxon-name-part></tp:taxon-name></italic>).</p></tp:treatment-sec><tp:treatment-sec sec-type="distribution" id="SECID0E6THK"><title>Distribution.</title><p>At present known only from Yunnan, China.</p></tp:treatment-sec><tp:treatment-sec sec-type="notes" id="SECID0EEUHK"><title>Notes.</title><p>The hyalorhinocladiella-like asexual state of <italic><tp:taxon-name><tp:taxon-name-part taxon-name-part-type="genus" reg="Ophiostoma">O.</tp:taxon-name-part> <tp:taxon-name-part taxon-name-part-type="species" reg="acarorum">acarorum</tp:taxon-name-part></tp:taxon-name></italic> resembles that of <italic><tp:taxon-name><tp:taxon-name-part taxon-name-part-type="genus" reg="Ophiostoma">O.</tp:taxon-name-part> <tp:taxon-name-part taxon-name-part-type="species" reg="pallidulum">pallidulum</tp:taxon-name-part></tp:taxon-name></italic> (<xref ref-type="bibr" rid="B52">Linnakoski et al. 2010</xref>), one of its two closest relatives based on phylogeny (Fig. <xref ref-type="fig" rid="F3">3</xref>). <italic><tp:taxon-name><tp:taxon-name-part taxon-name-part-type="genus" reg="Ophiostoma">Ophiostoma</tp:taxon-name-part> <tp:taxon-name-part taxon-name-part-type="species" reg="saponiodorum">saponiodorum</tp:taxon-name-part></tp:taxon-name></italic>, the other close relative has a similar hyalorhinocladiella-like state, but can be distinguished based on the presence of a second, synnematous asexual state (<xref ref-type="bibr" rid="B52">Linnakoski et al. 2010</xref>).</p></tp:treatment-sec><tp:treatment-sec><!--Section generated to contain objects referenced in tp:taxon-treatment.--><fig id="F3" position="float" orientation="portrait"><label>Figure 3.</label><caption><p>ML trees of Group A generated from DNA sequences of <abbrev xmlns:xlink="http://www.w3.org/1999/xlink" xlink:title="internal transcribed spacer" id="ABBRID0EIJGK" xlink:type="simple">ITS</abbrev> and BT regions. <italic>Bold</italic> branches indicate posterior probabilities values ≥ 0.95. Bootstrap values ≥ 70 % are recorded at nodes as ML/MP. T = ex-type isolates.</p></caption><graphic xmlns:xlink="http://www.w3.org/1999/xlink" xlink:href="mycokeys-28-019-g003.jpg" position="float" orientation="portrait" xlink:type="simple" id="oo_175639.jpg"/></fig></tp:treatment-sec><ref-list><ref id="B52"><mixed-citation xmlns:xlink="http://www.w3.org/1999/xlink" xlink:type="simple">
          <person-group><name name-style="western"><surname>Linnakoski</surname><given-names>R</given-names></name><name name-style="western"><surname>De Beer</surname><given-names>ZW</given-names></name><name name-style="western"><surname>Ahtiainen</surname><given-names>J</given-names></name><name name-style="western"><surname>Sidorov</surname><given-names>E</given-names></name><name name-style="western"><surname>Niemela</surname><given-names>P</given-names></name><name name-style="western"><surname>Pappinen</surname><given-names>A</given-names></name><name name-style="western"><surname>Wingfield</surname><given-names>MJ</given-names></name></person-group> (<year>2010</year>) <article-title><italic><tp:taxon-name><tp:taxon-name-part taxon-name-part-type="genus">Ophiostoma</tp:taxon-name-part></tp:taxon-name></italic> spp. associated with pine- and spruce-infesting bark beetles in Finland and Russia.</article-title> <source>Persoonia</source> <volume>25</volume>: <fpage>72</fpage>–<lpage>93</lpage>. <ext-link xlink:type="simple" ext-link-type="doi" xlink:href="10.3767/003158510X550845">https://doi.org/10.3767/003158510X550845</ext-link></mixed-citation></ref></ref-list></tp:taxon-treatment>
