# Supplementary material for: Ophiostomatoid fungi associated with conifer-infesting beetles and their phoretic mites in Yunnan, China
Source: MycoKeys. 2017 Dec 21;(28):19–64. doi: 10.3897/mycokeys.28.21758 (PMC5804140; doi:10.3897/mycokeys.28.21758)
Supplement: XML Treatment for Ophiostoma brevipilosi [file mycokeys.28.21758-treatment2.xml]

<!DOCTYPE tp:taxon-treatment
  PUBLIC "-//TaxonX//DTD Taxonomic Treatment Publishing DTD v0 20100105//EN" "tax-treatment-NSO.dtd">
<tp:taxon-treatment xmlns:tp="http://www.plazi.org/taxpub"><tp:treatment-meta><kwd-group><label>Taxon classification</label><kwd><named-content xmlns:xlink="http://www.w3.org/1999/xlink" content-type="kingdom">Fungi</named-content></kwd><kwd><named-content xmlns:xlink="http://www.w3.org/1999/xlink" content-type="order">Ophiostomatales</named-content></kwd><kwd><named-content xmlns:xlink="http://www.w3.org/1999/xlink" content-type="family">Ophiostomataceae</named-content></kwd></kwd-group><mixed-citation publication-type="journal"><person-group><name><surname>Chang</surname><given-names>Runlei</given-names></name><name><surname>Duong</surname><given-names>Tuan A.</given-names></name><name><surname>Taerum</surname><given-names>Stephen J.</given-names></name><name><surname>Wingfield</surname><given-names>Michael J.</given-names></name><name><surname>Zhou</surname><given-names>Xudong</given-names></name><name><surname>de Beer</surname><given-names>Z. Wilhelm</given-names></name></person-group><article-title>Ophiostomatoid fungi associated with conifer-infesting beetles and their phoretic mites in Yunnan, China</article-title><source>MycoKeys</source><day>21</day><month>12</month><year>2017</year><volume>2017</volume><issue>28</issue><fpage>19</fpage><lpage>64</lpage><pub-id pub-id-type="doi">10.3897/mycokeys.28.21758</pub-id></mixed-citation></tp:treatment-meta><tp:nomenclature><tp:taxon-name>
              <tp:taxon-name-part taxon-name-part-type="genus" reg="Ophiostoma">Ophiostoma</tp:taxon-name-part>
              <tp:taxon-name-part taxon-name-part-type="species" reg="brevipilosi">brevipilosi</tp:taxon-name-part>
              <object-id xmlns:xlink="http://www.w3.org/1999/xlink" content-type="mycobank" xlink:type="simple">823694</object-id>
            </tp:taxon-name><tp:taxon-authority>R.Chang &amp; Z.W.de Beer</tp:taxon-authority><tp:taxon-status xmlns:xlink="http://www.w3.org/1999/xlink" xlink:type="simple">sp. nov.</tp:taxon-status><xref ref-type="fig" rid="F8">Fig. 8</xref><!--PageBreak--></tp:nomenclature><tp:treatment-sec sec-type="etymology" id="SECID0EJXHK"><title>Etymology.</title><p>The epithet <italic><tp:taxon-name><tp:taxon-name-part taxon-name-part-type="genus" reg="Ophiostoma"/><tp:taxon-name-part taxon-name-part-type="species" reg="brevipilosi">brevipilosi</tp:taxon-name-part></tp:taxon-name></italic> refers to the bark beetle vector <italic><tp:taxon-name><tp:taxon-name-part taxon-name-part-type="genus" reg="Tomicus">Tomicus</tp:taxon-name-part> <tp:taxon-name-part taxon-name-part-type="species" reg="brevipilosus">brevipilosus</tp:taxon-name-part></tp:taxon-name></italic> from which all eight isolates of this taxon were obtained.</p></tp:treatment-sec><tp:treatment-sec sec-type="description" id="SECID0EEYHK"><title>Description.</title><p>Sexual state not observed. <tp:taxon-name><tp:taxon-name-part taxon-name-part-type="genus" reg="Pesotum">Pesotum</tp:taxon-name-part></tp:taxon-name>-like macronematal asexual state predominant. <italic>Synnemata</italic> simple, dark brown at the base, (179.5–) 227–468 (–667) μm long including <italic>conidiogenous</italic> <italic>apparatus</italic>, (22–) 32.5–58 (–69) μm wide at base; <italic>cells</italic> (13–) 16–26 (–32.5) μm long, <italic>conidia</italic> hyaline, 1-celled, smooth, oblong, (3–) 3–4.5 (–5.5) × (1.5–) 1.5–2.5 (–3) μm. Hyalorhinocladiella-like asexual state: <italic>conidiophores</italic> (14.5–) 33–115 (–145) μm long; <italic>cells</italic> arising directly from the hyphae, (12–) 15–38 (–47) × (1.1–) 1.5–2 (–2.5) μm; <italic>conidia</italic> hyaline, smooth, obovoid, (2.5–) 3–5.5 (–8) × (1.5–) 2–2.5 (–3) μm.</p><fig id="F8" position="float" orientation="portrait"><label>Fig. 8.</label><caption><p>Morphological characters of asexual structures of <italic><tp:taxon-name><tp:taxon-name-part taxon-name-part-type="genus" reg="Ophiostoma">Ophiostoma</tp:taxon-name-part> <tp:taxon-name-part taxon-name-part-type="species" reg="brevipilosi">brevipilosi</tp:taxon-name-part></tp:taxon-name></italic> sp. nov. <bold>a</bold> fourteen days old culture on OA <bold>b–d</bold> Hyalorhinocladiella-like asexual state and condia <bold>e</bold> <tp:taxon-name><tp:taxon-name-part taxon-name-part-type="genus" reg="Pesotum">Pesotum</tp:taxon-name-part></tp:taxon-name>-like macronematal asexual state <bold>f</bold> cells of <tp:taxon-name><tp:taxon-name-part taxon-name-part-type="genus" reg="Pesotum">Pesotum</tp:taxon-name-part></tp:taxon-name>-like macronematal asexual state <bold>g</bold> conidia. Scale bars: <bold>a–g</bold> = 10 μm.</p></caption><graphic xmlns:xlink="http://www.w3.org/1999/xlink" xlink:href="mycokeys-28-019-g008.jpg" position="float" orientation="portrait" xlink:type="simple" id="oo_175644.jpg"/></fig></tp:treatment-sec><tp:treatment-sec sec-type="description" id="SECID0EQ1HK"><title>Culture characteristics.</title><p>Colonies hyaline at the beginning, then becoming white to dark. Mycelium superficial on the 3% OA. Colony margin smooth. Colonies on 2% MEA flat, reaching 67 mm diam in 11 d at 25 °C. No growth observed at 5 and above 30 °C. Optimal temperature for growth 20 and 25 °C.</p></tp:treatment-sec><tp:treatment-sec sec-type="type material" id="SECID0EV1HK"><title>Type material.</title><p>CHINA, Yunnan Province, Puer City, from <italic><tp:taxon-name><tp:taxon-name-part taxon-name-part-type="genus" reg="Tomicus">Tomicus</tp:taxon-name-part> <tp:taxon-name-part taxon-name-part-type="species" reg="brevipilosus">brevipilosus</tp:taxon-name-part></tp:taxon-name></italic> on <italic><tp:taxon-name><tp:taxon-name-part taxon-name-part-type="genus" reg="Pinus">Pinus</tp:taxon-name-part> <tp:taxon-name-part taxon-name-part-type="species" reg="kesiya">kesiya</tp:taxon-name-part></tp:taxon-name></italic> bark, 27 Jun. 2010, <italic>S.J.Taerum</italic>, herbarium specimen of dried culture, PREM 61537 (holotype), CMW41873 = CBS139660 (ex-holotype culture).</p></tp:treatment-sec><tp:treatment-sec sec-type="material" id="SECID0ET2HK"><title>Additional specimens examined.</title><p>CHINA, Yunnan Province, Puer City, from <italic><tp:taxon-name><tp:taxon-name-part taxon-name-part-type="genus" reg="Tomicus">Tomicus</tp:taxon-name-part> <tp:taxon-name-part taxon-name-part-type="species" reg="brevipilosus">brevipilosus</tp:taxon-name-part></tp:taxon-name></italic> on <italic><tp:taxon-name><tp:taxon-name-part taxon-name-part-type="genus" reg="Pinus">Pinus</tp:taxon-name-part> <tp:taxon-name-part taxon-name-part-type="species" reg="kesiya">kesiya</tp:taxon-name-part></tp:taxon-name></italic> bark, 27 Jun. 2010, <italic>S.J.Taerum</italic>, PREM 61538, <!--PageBreak-->CMW41624 = CBS139661; CHINA, Yunnan Province, Puer City, from <italic><tp:taxon-name><tp:taxon-name-part taxon-name-part-type="genus" reg="Tomicus">Tomicus</tp:taxon-name-part> <tp:taxon-name-part taxon-name-part-type="species" reg="brevipilosus">brevipilosus</tp:taxon-name-part></tp:taxon-name></italic> on <italic><tp:taxon-name><tp:taxon-name-part taxon-name-part-type="genus" reg="Pinus">Pinus</tp:taxon-name-part> <tp:taxon-name-part taxon-name-part-type="species" reg="kesiya">kesiya</tp:taxon-name-part></tp:taxon-name></italic> bark, 27 Jun. 2010, <italic>S.J.Taerum</italic>, CMW41662 = CBS139659.</p></tp:treatment-sec><tp:treatment-sec sec-type="host" id="SECID0EL4HK"><title>Host.</title><p>
              <italic><tp:taxon-name><tp:taxon-name-part taxon-name-part-type="genus" reg="Pinus">Pinus</tp:taxon-name-part> <tp:taxon-name-part taxon-name-part-type="species" reg="kesiya">kesiya</tp:taxon-name-part></tp:taxon-name></italic>.</p></tp:treatment-sec><tp:treatment-sec sec-type="Beetle vector" id="SECID0E34HK"><title>Beetle vector.</title><p>
              <italic><tp:taxon-name><tp:taxon-name-part taxon-name-part-type="genus" reg="Tomicus">Tomicus</tp:taxon-name-part> <tp:taxon-name-part taxon-name-part-type="species" reg="brevipilosus">brevipilosus</tp:taxon-name-part></tp:taxon-name></italic>.</p></tp:treatment-sec><tp:treatment-sec sec-type="distribution" id="SECID0EN5HK"><title>Distribution.</title><p>At present known only from Yunnan, China.</p></tp:treatment-sec><tp:treatment-sec sec-type="notes" id="SECID0ES5HK"><title>Notes.</title><p>The synnematous asexual state of <italic><tp:taxon-name><tp:taxon-name-part taxon-name-part-type="genus" reg="Ophiostoma">O.</tp:taxon-name-part> <tp:taxon-name-part taxon-name-part-type="species" reg="brevipilosi">brevipilosi</tp:taxon-name-part></tp:taxon-name></italic> corresponds with similar structures of <italic><tp:taxon-name><tp:taxon-name-part taxon-name-part-type="genus" reg="Ophiostoma">O.</tp:taxon-name-part> <tp:taxon-name-part taxon-name-part-type="species" reg="brunneo-ciliatum">brunneo-ciliatum</tp:taxon-name-part></tp:taxon-name></italic> as described by <xref ref-type="bibr" rid="B55">Linnakoski et al. (2016)</xref>. The hyalorhinocladiella state resembles those of <italic><tp:taxon-name><tp:taxon-name-part taxon-name-part-type="genus" reg="Ophiostoma">O.</tp:taxon-name-part> <tp:taxon-name-part taxon-name-part-type="species" reg="brunneolum">brunneolum</tp:taxon-name-part></tp:taxon-name></italic>, <italic><tp:taxon-name><tp:taxon-name-part taxon-name-part-type="genus" reg="Ophiostoma">O.</tp:taxon-name-part> <tp:taxon-name-part taxon-name-part-type="species" reg="macroclavatum">macroclavatum</tp:taxon-name-part></tp:taxon-name></italic>, <italic><tp:taxon-name><tp:taxon-name-part taxon-name-part-type="genus" reg="Ophiostoma">O.</tp:taxon-name-part> <tp:taxon-name-part taxon-name-part-type="species" reg="pseudocatenulatum">pseudocatenulatum</tp:taxon-name-part></tp:taxon-name></italic> (<xref ref-type="bibr" rid="B55">Linnakoski et al. 2016</xref>) and <italic><tp:taxon-name><tp:taxon-name-part taxon-name-part-type="genus" reg="Ophiostoma">O.</tp:taxon-name-part> <tp:taxon-name-part taxon-name-part-type="species" reg="poligraphi">poligraphi</tp:taxon-name-part></tp:taxon-name></italic> (<xref ref-type="bibr" rid="B105">Yin et al. 2016</xref>). However, the morphology of these structures is not sufficient to distinguish between the species in the complex, and DNA sequences of the BT and <abbrev xmlns:xlink="http://www.w3.org/1999/xlink" xlink:title="elongation factor" id="ABBRID0EHBAM" xlink:type="simple">EF</abbrev> gene regions are recommended for accurate species identification.</p><!--PageBreak--></tp:treatment-sec><ref-list><ref id="B55"><mixed-citation xmlns:xlink="http://www.w3.org/1999/xlink" xlink:type="simple">
          <person-group><name name-style="western"><surname>Linnakoski</surname><given-names>R</given-names></name><name name-style="western"><surname>Jankowiak</surname><given-names>R</given-names></name><name name-style="western"><surname>Villari</surname><given-names>C</given-names></name><name name-style="western"><surname>Kirisits</surname><given-names>T</given-names></name><name name-style="western"><surname>Solheim</surname><given-names>H</given-names></name><name name-style="western"><surname>De Beer</surname><given-names>ZW</given-names></name><name name-style="western"><surname>Wingfield</surname><given-names>MJ</given-names></name></person-group> (<year>2016</year>) <article-title>The <italic><tp:taxon-name><tp:taxon-name-part taxon-name-part-type="genus">Ophiostoma</tp:taxon-name-part> <tp:taxon-name-part taxon-name-part-type="species">clavatum</tp:taxon-name-part></tp:taxon-name></italic> species complex: a newly defined group in the <tp:taxon-name><tp:taxon-name-part taxon-name-part-type="order">Ophiostomatales</tp:taxon-name-part></tp:taxon-name> including three novel taxa.</article-title> <source>Antonie van Leeuwenhoek</source> <volume>109</volume>: <fpage>987</fpage>–<lpage>1018</lpage>. <ext-link xlink:type="simple" ext-link-type="doi" xlink:href="10.1007/s10482-016-0700-y">https://doi.org/10.1007/s10482-016-0700-y</ext-link></mixed-citation></ref><ref id="B105"><mixed-citation xmlns:xlink="http://www.w3.org/1999/xlink" xlink:type="simple">
          <person-group><name name-style="western"><surname>Yin</surname><given-names>ML</given-names></name><name name-style="western"><surname>Wingfield</surname><given-names>MJ</given-names></name><name name-style="western"><surname>Zhou</surname><given-names>XD</given-names></name><name name-style="western"><surname>De Beer</surname><given-names>ZW</given-names></name></person-group> (<year>2016</year>) <article-title>Multigene phylogenies and morphological characterization of five new <italic><tp:taxon-name><tp:taxon-name-part taxon-name-part-type="genus">Ophiostoma</tp:taxon-name-part></tp:taxon-name></italic> spp. associated with spruce-infesting bark beetles in China.</article-title> <source>Fungal Biology</source> <volume>120</volume>: <fpage>454</fpage>–<lpage>470</lpage>. <ext-link xlink:type="simple" ext-link-type="doi" xlink:href="10.1016/j.funbio.2015.12.004">http://dx.doi.org/10.1016/j.funbio.2015.12.004</ext-link></mixed-citation></ref></ref-list></tp:taxon-treatment>
