# Supplementary material for: Ophiostomatoid fungi associated with conifer-infesting beetles and their phoretic mites in Yunnan, China
Source: MycoKeys. 2017 Dec 21;(28):19–64. doi: 10.3897/mycokeys.28.21758 (PMC5804140; doi:10.3897/mycokeys.28.21758)
Supplement: XML Treatment for Graphilbum kesiyae [file mycokeys.28.21758-treatment3.xml]

<!DOCTYPE tp:taxon-treatment
  PUBLIC "-//TaxonX//DTD Taxonomic Treatment Publishing DTD v0 20100105//EN" "tax-treatment-NSO.dtd">
<tp:taxon-treatment xmlns:tp="http://www.plazi.org/taxpub"><tp:treatment-meta><kwd-group><label>Taxon classification</label><kwd><named-content xmlns:xlink="http://www.w3.org/1999/xlink" content-type="kingdom">Fungi</named-content></kwd><kwd><named-content xmlns:xlink="http://www.w3.org/1999/xlink" content-type="order">Ophiostomatales</named-content></kwd><kwd><named-content xmlns:xlink="http://www.w3.org/1999/xlink" content-type="family">Ophiostomataceae</named-content></kwd></kwd-group><mixed-citation publication-type="journal"><person-group><name><surname>Chang</surname><given-names>Runlei</given-names></name><name><surname>Duong</surname><given-names>Tuan A.</given-names></name><name><surname>Taerum</surname><given-names>Stephen J.</given-names></name><name><surname>Wingfield</surname><given-names>Michael J.</given-names></name><name><surname>Zhou</surname><given-names>Xudong</given-names></name><name><surname>de Beer</surname><given-names>Z. Wilhelm</given-names></name></person-group><article-title>Ophiostomatoid fungi associated with conifer-infesting beetles and their phoretic mites in Yunnan, China</article-title><source>MycoKeys</source><day>21</day><month>12</month><year>2017</year><volume>2017</volume><issue>28</issue><fpage>19</fpage><lpage>64</lpage><pub-id pub-id-type="doi">10.3897/mycokeys.28.21758</pub-id></mixed-citation></tp:treatment-meta><tp:nomenclature><tp:taxon-name>
              <tp:taxon-name-part taxon-name-part-type="genus" reg="Graphilbum">Graphilbum</tp:taxon-name-part>
              <tp:taxon-name-part taxon-name-part-type="species" reg="kesiyae">kesiyae</tp:taxon-name-part>
              <object-id xmlns:xlink="http://www.w3.org/1999/xlink" content-type="mycobank" xlink:type="simple">823695</object-id>
            </tp:taxon-name><tp:taxon-authority>R.Chang &amp; Z.W.de Beer</tp:taxon-authority><tp:taxon-status xmlns:xlink="http://www.w3.org/1999/xlink" xlink:type="simple">sp. nov.</tp:taxon-status><xref ref-type="fig" rid="F9">Fig. 9</xref></tp:nomenclature><tp:treatment-sec sec-type="etymology" id="SECID0E4CAM"><title>Etymology.</title><p>The epithet <italic><tp:taxon-name><tp:taxon-name-part taxon-name-part-type="genus" reg="Graphilbum"/><tp:taxon-name-part taxon-name-part-type="species" reg="kesiyae">kesiyae</tp:taxon-name-part></tp:taxon-name></italic> refers to the tree host of all beetles and mites from which the 12 isolates of this species were collected.</p></tp:treatment-sec><tp:treatment-sec sec-type="description" id="SECID0ENDAM"><title>Description.</title><p>Sexual state not observed. <tp:taxon-name><tp:taxon-name-part taxon-name-part-type="genus" reg="Pesotum">Pesotum</tp:taxon-name-part></tp:taxon-name>-like macronematal asexual states predominant. <italic>Synnemata</italic> simple, dark brown at the base, (85.5–) 112.5–173 (–203) μm long including <italic>conidiogenous apparatus</italic>, (9–) 14–45.5 (–65.5) μm wide at base; <italic>cells</italic> (8.5–) 10–18.5 (–25.5) μm long; <italic>conidia</italic> hyaline, 1-celled, smooth, oblong, (3.5–) 4–5 (–5.5) × (1.5–) 1.5–2 (–2.5) μm. Hyalorhinocladiella-like asexual state: <italic>conidiophores</italic> (22–) 38–101.5 (–166) μm long; <italic>cells</italic> arising directly from the hyphae, (10–) 12–27(–40) × (1.2–) 1.5–2 (–2.5) μm; <italic>conidia</italic> hyaline, smooth, obovoid, (3.5–) 4–5.5 (–8.5) × (1–) 1.5–2 (–3) μm.</p><fig id="F9" position="float" orientation="portrait"><label>Fig. 9.</label><caption><p>Morphological characters of asexual structures of <italic><tp:taxon-name><tp:taxon-name-part taxon-name-part-type="genus" reg="Graphilbum">Graphilbum</tp:taxon-name-part> <tp:taxon-name-part taxon-name-part-type="species" reg="kesiyae">kesiyae</tp:taxon-name-part></tp:taxon-name></italic> sp. nov. <bold>a</bold> fourteen days old culture on OA <bold>b–e</bold> Hyalorhinocladiella-like asexual state and conidia <bold>f</bold> <tp:taxon-name><tp:taxon-name-part taxon-name-part-type="genus" reg="Pesotum">Pesotum</tp:taxon-name-part></tp:taxon-name>-like macronematal asexual state <bold>g</bold> cells of <tp:taxon-name><tp:taxon-name-part taxon-name-part-type="genus" reg="Pesotum">Pesotum</tp:taxon-name-part></tp:taxon-name>-like macronematal asexual state <bold>h</bold> conidia. Scale bars: <bold>a–h</bold> = 10 μm.</p></caption><graphic xmlns:xlink="http://www.w3.org/1999/xlink" xlink:href="mycokeys-28-019-g009.jpg" position="float" orientation="portrait" xlink:type="simple" id="oo_175645.jpg"/></fig></tp:treatment-sec><tp:treatment-sec sec-type="description" id="SECID0EXFAM"><title>Culture characteristics.</title><p>Colonies hyaline. Mycelium superficial on the 3% OA. Colony margin smooth. Colonies on 2% MEA flat, reaching 85 mm diam in 10 d at 25 °C. No growth observed at 5 and 35 °C. Optimal temperature for growth 25 °C.</p></tp:treatment-sec><tp:treatment-sec sec-type="type material" id="SECID0E3FAM"><title>Type material.</title><p>CHINA, Yunnan Province, Puer City, from <italic><tp:taxon-name><tp:taxon-name-part taxon-name-part-type="genus" reg="Polygraphus">Polygraphus</tp:taxon-name-part> <tp:taxon-name-part taxon-name-part-type="species" reg="szemaoensis">szemaoensis</tp:taxon-name-part></tp:taxon-name></italic> gallery on <italic><tp:taxon-name><tp:taxon-name-part taxon-name-part-type="genus" reg="Pinus">Pinus</tp:taxon-name-part> <tp:taxon-name-part taxon-name-part-type="species" reg="kesiya">kesiya</tp:taxon-name-part></tp:taxon-name></italic> bark, 12 Aug. 2010, <italic>S.J.Taerum</italic>, herbarium specimen of dried culture, PREM 61541 (holotype), CMW41729 = CBS139652 (ex-holotype culture).</p></tp:treatment-sec><tp:treatment-sec sec-type="material" id="SECID0E1GAM"><title>Additional specimens examined.</title><p>CHINA, Yunnan Province, Puer City, from <italic><tp:taxon-name><tp:taxon-name-part taxon-name-part-type="genus" reg="Insectolaelaps">Insectolaelaps</tp:taxon-name-part></tp:taxon-name></italic> sp. 1 in <italic><tp:taxon-name><tp:taxon-name-part taxon-name-part-type="genus" reg="Polygraphus">Polygraphus</tp:taxon-name-part> <tp:taxon-name-part taxon-name-part-type="species" reg="szemaoensis">szemaoensis</tp:taxon-name-part></tp:taxon-name></italic> gallery on <italic><tp:taxon-name><tp:taxon-name-part taxon-name-part-type="genus" reg="Pinus">Pinus</tp:taxon-name-part> <tp:taxon-name-part taxon-name-part-type="species" reg="kesiya">kesiya</tp:taxon-name-part></tp:taxon-name></italic> bark, 10 Aug. 2010, <italic>S.J.Taerum</italic>, CMW41691 = CBS139642; CHINA, Yunnan Province, Puer City, from <italic><tp:taxon-name><tp:taxon-name-part taxon-name-part-type="genus" reg="Proctolaelaps">Proctolaelaps</tp:taxon-name-part> <tp:taxon-name-part taxon-name-part-type="uncertainty-rank">nr.</tp:taxon-name-part> <tp:taxon-name-part taxon-name-part-type="species" reg="hystrix">hystrix</tp:taxon-name-part></tp:taxon-name></italic> in <italic><tp:taxon-name><tp:taxon-name-part taxon-name-part-type="genus" reg="Polygraphus">Polygraphus</tp:taxon-name-part> <tp:taxon-name-part taxon-name-part-type="species" reg="szemaoensis">szemaoensis</tp:taxon-name-part></tp:taxon-name></italic> gallery on <italic><tp:taxon-name><tp:taxon-name-part taxon-name-part-type="genus" reg="Pinus">Pinus</tp:taxon-name-part> <tp:taxon-name-part taxon-name-part-type="species" reg="kesiya">kesiya</tp:taxon-name-part></tp:taxon-name></italic> bark, 11 Aug. 2010, <italic>S.J.Taerum</italic>, PREM 61542, CMW41716 = CBS139657.</p></tp:treatment-sec><tp:treatment-sec sec-type="host" id="SECID0EFJAM"><title>Host.</title><p>
              <italic><tp:taxon-name><tp:taxon-name-part taxon-name-part-type="genus" reg="Pinus">Pinus</tp:taxon-name-part> <tp:taxon-name-part taxon-name-part-type="species" reg="kesiya">kesiya</tp:taxon-name-part></tp:taxon-name></italic>.</p></tp:treatment-sec><tp:treatment-sec sec-type="Beetle vectors" id="SECID0EWJAM"><title>Beetle vectors.</title><p>
              <italic><tp:taxon-name><tp:taxon-name-part taxon-name-part-type="genus" reg="Polygraphus">Polygraphus</tp:taxon-name-part> <tp:taxon-name-part taxon-name-part-type="species" reg="aterrimus">aterrimus</tp:taxon-name-part></tp:taxon-name>, <tp:taxon-name><tp:taxon-name-part taxon-name-part-type="genus" reg="Polygraphus">Polygraphus</tp:taxon-name-part> <tp:taxon-name-part taxon-name-part-type="species" reg="szemaoensis">szemaoensis</tp:taxon-name-part></tp:taxon-name></italic>.</p><p>
              <bold>Mite vectors.</bold> <italic><tp:taxon-name><tp:taxon-name-part taxon-name-part-type="genus" reg="Proctolaelaps">Proctolaelaps</tp:taxon-name-part> <tp:taxon-name-part taxon-name-part-type="uncertainty-rank">nr.</tp:taxon-name-part> <tp:taxon-name-part taxon-name-part-type="species" reg="hystrix">hystrix</tp:taxon-name-part></tp:taxon-name></italic> (phoretic on <italic><tp:taxon-name><tp:taxon-name-part taxon-name-part-type="genus" reg="Polygraphus">Polygraphus</tp:taxon-name-part> <tp:taxon-name-part taxon-name-part-type="species" reg="szemaoensis">szemaoensis</tp:taxon-name-part></tp:taxon-name></italic>), <italic><tp:taxon-name><tp:taxon-name-part taxon-name-part-type="genus" reg="Insectolaelaps">Insectolaelaps</tp:taxon-name-part></tp:taxon-name></italic> sp. 1 (phoretic on <italic><tp:taxon-name><tp:taxon-name-part taxon-name-part-type="genus" reg="Polygraphus">Polygraphus</tp:taxon-name-part> <tp:taxon-name-part taxon-name-part-type="species" reg="szemaoensis">szemaoensis</tp:taxon-name-part></tp:taxon-name></italic>).</p></tp:treatment-sec><tp:treatment-sec sec-type="distribution" id="SECID0EAMAM"><title>Distribution.</title><p>At present known only from Yunnan, China.</p></tp:treatment-sec><tp:treatment-sec sec-type="notes" id="SECID0EFMAM"><title>Notes.</title><p>
              <italic><tp:taxon-name><tp:taxon-name-part taxon-name-part-type="genus" reg="Graphilbum">Graphilbum</tp:taxon-name-part> <tp:taxon-name-part taxon-name-part-type="species" reg="kesiyae">kesiyae</tp:taxon-name-part></tp:taxon-name></italic> and <italic><tp:taxon-name><tp:taxon-name-part taxon-name-part-type="genus" reg="Graphilbum">Gra.</tp:taxon-name-part> <tp:taxon-name-part taxon-name-part-type="species" reg="puerense">puerense</tp:taxon-name-part></tp:taxon-name></italic> can be distinguished from <italic><tp:taxon-name><tp:taxon-name-part taxon-name-part-type="genus" reg="Graphilbum">Gra.</tp:taxon-name-part> <tp:taxon-name-part taxon-name-part-type="species" reg="crescericum">crescericum</tp:taxon-name-part></tp:taxon-name></italic> by the presence of both synnematous and hyalorhinocladiella-like asexual states in culture. <italic><tp:taxon-name><tp:taxon-name-part taxon-name-part-type="genus" reg="Graphilbum">Gra.</tp:taxon-name-part> <tp:taxon-name-part taxon-name-part-type="species" reg="crescericum">crescericum</tp:taxon-name-part></tp:taxon-name></italic> produces only the hyalorhinocladiella-like asexual state. The optimal temperature for growth of <italic><tp:taxon-name><tp:taxon-name-part taxon-name-part-type="genus" reg="Graphilbum">Gra.</tp:taxon-name-part> <tp:taxon-name-part taxon-name-part-type="species" reg="puerense">puerense</tp:taxon-name-part></tp:taxon-name></italic> is 30 °C while that for <italic><tp:taxon-name><tp:taxon-name-part taxon-name-part-type="genus" reg="Graphilbum">Gra.</tp:taxon-name-part> <tp:taxon-name-part taxon-name-part-type="species" reg="kesiyae">kesiyae</tp:taxon-name-part></tp:taxon-name></italic> is 25 °C, and synnemata of <italic><tp:taxon-name><tp:taxon-name-part taxon-name-part-type="genus" reg="Graphilbum">Gra.</tp:taxon-name-part> <tp:taxon-name-part taxon-name-part-type="species" reg="puerense">puerense</tp:taxon-name-part></tp:taxon-name></italic> reach double the length of those of <italic><tp:taxon-name><tp:taxon-name-part taxon-name-part-type="genus" reg="Graphilbum">Gra.</tp:taxon-name-part> <tp:taxon-name-part taxon-name-part-type="species" reg="kesiyae">kesiyae</tp:taxon-name-part></tp:taxon-name></italic>.</p></tp:treatment-sec></tp:taxon-treatment>
