# Supplementary material for: Ophiostomatoid fungi associated with conifer-infesting beetles and their phoretic mites in Yunnan, China
Source: MycoKeys. 2017 Dec 21;(28):19–64. doi: 10.3897/mycokeys.28.21758 (PMC5804140; doi:10.3897/mycokeys.28.21758)
Supplement: XML Treatment for Leptographium ningerense [file mycokeys.28.21758-treatment5.xml]

<!DOCTYPE tp:taxon-treatment
  PUBLIC "-//TaxonX//DTD Taxonomic Treatment Publishing DTD v0 20100105//EN" "tax-treatment-NSO.dtd">
<tp:taxon-treatment xmlns:tp="http://www.plazi.org/taxpub"><tp:treatment-meta><kwd-group><label>Taxon classification</label><kwd><named-content xmlns:xlink="http://www.w3.org/1999/xlink" content-type="kingdom">Fungi</named-content></kwd><kwd><named-content xmlns:xlink="http://www.w3.org/1999/xlink" content-type="order">Ophiostomatales</named-content></kwd><kwd><named-content xmlns:xlink="http://www.w3.org/1999/xlink" content-type="family">Ophiostomataceae</named-content></kwd></kwd-group><mixed-citation publication-type="journal"><person-group><name><surname>Chang</surname><given-names>Runlei</given-names></name><name><surname>Duong</surname><given-names>Tuan A.</given-names></name><name><surname>Taerum</surname><given-names>Stephen J.</given-names></name><name><surname>Wingfield</surname><given-names>Michael J.</given-names></name><name><surname>Zhou</surname><given-names>Xudong</given-names></name><name><surname>de Beer</surname><given-names>Z. Wilhelm</given-names></name></person-group><article-title>Ophiostomatoid fungi associated with conifer-infesting beetles and their phoretic mites in Yunnan, China</article-title><source>MycoKeys</source><day>21</day><month>12</month><year>2017</year><volume>2017</volume><issue>28</issue><fpage>19</fpage><lpage>64</lpage><pub-id pub-id-type="doi">10.3897/mycokeys.28.21758</pub-id></mixed-citation></tp:treatment-meta><tp:nomenclature><tp:taxon-name>
              <tp:taxon-name-part taxon-name-part-type="genus" reg="Leptographium">Leptographium</tp:taxon-name-part>
              <tp:taxon-name-part taxon-name-part-type="species" reg="ningerense">ningerense</tp:taxon-name-part>
              <object-id xmlns:xlink="http://www.w3.org/1999/xlink" content-type="mycobank" xlink:type="simple">823697</object-id>
            </tp:taxon-name><tp:taxon-authority>R.Chang &amp; Z.W.de Beer</tp:taxon-authority><tp:taxon-status xmlns:xlink="http://www.w3.org/1999/xlink" xlink:type="simple">sp. nov.</tp:taxon-status><xref ref-type="fig" rid="F11">Fig. 11</xref></tp:nomenclature><tp:treatment-sec sec-type="etymology" id="SECID0EZ3AM"><title>Etymology.</title><p>The epithet <italic><tp:taxon-name><tp:taxon-name-part taxon-name-part-type="genus" reg="Leptographium"/><tp:taxon-name-part taxon-name-part-type="species" reg="ningerense">ningerense</tp:taxon-name-part></tp:taxon-name></italic> refers to the Ning’er county where all isolates of this taxon were collected.</p></tp:treatment-sec><tp:treatment-sec sec-type="description" id="SECID0EJ4AM"><title>Description.</title><p>Sexual state not observed. Asexual state, <italic>conidiophores</italic> occurring singly or in groups of up to 3, macronematous, mononematous, erect, arising directly from the mycelium, (93.5–) 141.5–195.5 (–210.5) μm long. Rhizoids present. <italic>Stipes</italic> dark olivaceous, 4–6 septa, not constricted at septa, (66–) 119.5–142 (–159) μm long. <italic>Apical</italic> cells not swollen at apex, (3–) 5–6.5 (–7) μm wide. <italic>Basal cells</italic> occasionally swollen at apex, (5.5–) 7–10 (–11.5) μm wide. <italic>Conidiogenous apparatus</italic> (28–) 35–58 (–70) μm long, excluding the conidial mass, with multiple series of cylindrical branches. <italic>Primary branches</italic> olivaceous, smooth, cylindrical, not swollen at apex, aseptate, arrangement of primary branches was Type B—two or more branches, (12.5–) 14.5–18 (–19.5) × (3.5–) 4–5.5(–6.5) μm. <italic>Secondary branches</italic> light olivaceous, frequently swollen at apex, aseptate, (6.5–) 9–13(–15) × (3.5–) 4–5 (–5.5) μm. <italic>Tertiary branches</italic> light olivaceous, aseptate, (7–) 8–10 (–12) × (3–) 3.5–4.5 (–5) μm. <italic>Conidiogenous cells</italic> discrete, hyaline, 2–3 per branch, aseptate, cylindrical, tapering slightly at the apex, (10.5–) 12–17.5 (–20.5) × (2–) 2–2.5 (–3) μm. <italic>Conidia</italic> hyaline, aseptate, elliptical, (3–) 3.5–5.5 (–6.5) × (1.5–) 2–3 (–4) μm.</p><fig id="F11" position="float" orientation="portrait"><label>Fig. 11.</label><caption><p>Morphological characters of asexual structures of <italic><tp:taxon-name><tp:taxon-name-part taxon-name-part-type="genus" reg="Leptographium">Leptographium</tp:taxon-name-part> <tp:taxon-name-part taxon-name-part-type="species" reg="ningerense">ningerense</tp:taxon-name-part></tp:taxon-name></italic> sp. nov. <bold>a</bold> fourteen days old culture on OA <bold>b</bold> mononematous asexual morph on wood tissue on WA <bold>c</bold> conidiophore <bold>d</bold> conidia <bold>e</bold> conidiogenous apparatus. Scale bars: <bold>a–e</bold> = 10 μm.</p></caption><graphic xmlns:xlink="http://www.w3.org/1999/xlink" xlink:href="mycokeys-28-019-g011.jpg" position="float" orientation="portrait" xlink:type="simple" id="oo_175647.jpg"/></fig></tp:treatment-sec><tp:treatment-sec sec-type="description" id="SECID0EH6AM"><title>Culture characteristics.</title><p>Colonies on 3% OA flat, hyaline at the beginning, then becoming light olivaceous to dark olivaceous. Colonies hyaline at the beginning, then becoming dark olivaceous. Mycelium superficial on the 3% OA with olivaceous aerial mycelium. Colony margin smooth. Conidiophores forms abundantly in clusters on OA. Colonies on 2% MEA flat, reaching 76 mm diam in 10 d at 25 °C. No growth observed at 5 and 35 °C. Optimal temperature for growth 25 °C, reaching 30.5 mm in diam. in 7 days.</p></tp:treatment-sec><tp:treatment-sec sec-type="type material" id="SECID0EM6AM"><title>Type material.</title><p>CHINA, Yunnan Province, Puer City, from <tp:taxon-name><tp:taxon-name-part taxon-name-part-type="genus" reg="Schwiebea">Schwiebea</tp:taxon-name-part> (<tp:taxon-name-part taxon-name-part-type="subgenus" reg="Jacotietta">Jacotietta</tp:taxon-name-part>) <tp:taxon-name-part taxon-name-part-type="species" reg="taiwanensis">taiwanensis</tp:taxon-name-part></tp:taxon-name> hyperphoretic on <italic><tp:taxon-name><tp:taxon-name-part taxon-name-part-type="genus" reg="Coccotrypes">Coccotrypes</tp:taxon-name-part> <tp:taxon-name-part taxon-name-part-type="species" reg="cyperi">cyperi</tp:taxon-name-part></tp:taxon-name></italic> on <italic><tp:taxon-name><tp:taxon-name-part taxon-name-part-type="genus" reg="Pinus">Pinus</tp:taxon-name-part> <tp:taxon-name-part taxon-name-part-type="species" reg="kesiya">kesiya</tp:taxon-name-part></tp:taxon-name></italic> bark, 16 Sep. 2010, <italic>S.J.Taerum</italic>, herbarium specimen of dried culture, PREM 61545 (holotype), CMW41786 = CBS139663 (ex-holotype culture).</p></tp:treatment-sec><tp:treatment-sec sec-type="material" id="SECID0EYABM"><title>Additional specimens examined.</title><p>CHINA, Yunnan province, Puer City, from <italic><tp:taxon-name><tp:taxon-name-part taxon-name-part-type="genus" reg="Insectolaelaps">Insectolaelaps</tp:taxon-name-part></tp:taxon-name></italic> sp. 1 in <italic><tp:taxon-name><tp:taxon-name-part taxon-name-part-type="genus" reg="Orthotomicus">Orthotomicus</tp:taxon-name-part> <tp:taxon-name-part taxon-name-part-type="species" reg="angulatus">angulatus</tp:taxon-name-part></tp:taxon-name></italic> on <italic><tp:taxon-name><tp:taxon-name-part taxon-name-part-type="genus" reg="Pinus">Pinus</tp:taxon-name-part> <tp:taxon-name-part taxon-name-part-type="species" reg="kesiya">kesiya</tp:taxon-name-part></tp:taxon-name></italic> bark, 17 Sep. 2010, <italic>S.J.Taerum</italic>, PREM 61546, CMW41831 = CBS139664.</p><!--PageBreak--></tp:treatment-sec><tp:treatment-sec sec-type="host" id="SECID0E5BBM"><title>Host.</title><p>
              <italic><tp:taxon-name><tp:taxon-name-part taxon-name-part-type="genus" reg="Pinus">Pinus</tp:taxon-name-part> <tp:taxon-name-part taxon-name-part-type="species" reg="kesiya">kesiya</tp:taxon-name-part></tp:taxon-name></italic>.</p></tp:treatment-sec><tp:treatment-sec sec-type="Beetle vectors" id="SECID0EPCBM"><title>Beetle vectors.</title><p>
              <italic><tp:taxon-name><tp:taxon-name-part taxon-name-part-type="genus" reg="Polygraphus">Polygraphus</tp:taxon-name-part> <tp:taxon-name-part taxon-name-part-type="species" reg="szemaoensis">szemaoensis</tp:taxon-name-part></tp:taxon-name></italic>.</p></tp:treatment-sec><tp:treatment-sec sec-type="Mite vectors" id="SECID0EADBM"><title>Mite vectors.</title><p>
              <italic><tp:taxon-name><tp:taxon-name-part taxon-name-part-type="genus" reg="Dendrolaelaps">Dendrolaelaps</tp:taxon-name-part></tp:taxon-name></italic> sp. 1 (phoretic on <italic><tp:taxon-name><tp:taxon-name-part taxon-name-part-type="genus" reg="Coccotrypes">Coccotrypes</tp:taxon-name-part> <tp:taxon-name-part taxon-name-part-type="species" reg="cyperi">cyperi</tp:taxon-name-part></tp:taxon-name></italic>), <italic><tp:taxon-name><tp:taxon-name-part taxon-name-part-type="genus" reg="Dendrolaelaps">Dendrolaelaps</tp:taxon-name-part></tp:taxon-name></italic> sp. 2 (phoretic on <italic><tp:taxon-name><tp:taxon-name-part taxon-name-part-type="genus" reg="Coccotrypes">Coccotrypes</tp:taxon-name-part> <tp:taxon-name-part taxon-name-part-type="species" reg="cyperi">cyperi</tp:taxon-name-part></tp:taxon-name></italic> and <italic><tp:taxon-name><tp:taxon-name-part taxon-name-part-type="genus" reg="Cyrtogenius">Cyrtogenius</tp:taxon-name-part> <tp:taxon-name-part taxon-name-part-type="species" reg="luteus">luteus</tp:taxon-name-part></tp:taxon-name></italic>), <tp:taxon-name><tp:taxon-name-part taxon-name-part-type="genus" reg="Schwiebea">Schwiebea</tp:taxon-name-part> (<tp:taxon-name-part taxon-name-part-type="subgenus" reg="Jacotietta">Jacotietta</tp:taxon-name-part>) <tp:taxon-name-part taxon-name-part-type="species" reg="taiwanensis">taiwanensis</tp:taxon-name-part></tp:taxon-name> (phoretic on <italic><tp:taxon-name><tp:taxon-name-part taxon-name-part-type="genus" reg="Coccotrypes">Coccotrypes</tp:taxon-name-part> <tp:taxon-name-part taxon-name-part-type="species" reg="cyperi">cyperi</tp:taxon-name-part></tp:taxon-name></italic>), <italic><tp:taxon-name><tp:taxon-name-part taxon-name-part-type="genus" reg="Insectolaelaps">Insectolaelaps</tp:taxon-name-part></tp:taxon-name></italic> sp. 1 (<italic><tp:taxon-name><tp:taxon-name-part taxon-name-part-type="genus" reg="Orthotomicus">Orthotomicus</tp:taxon-name-part> <tp:taxon-name-part taxon-name-part-type="species" reg="angulatus">angulatus</tp:taxon-name-part></tp:taxon-name></italic>).</p></tp:treatment-sec><tp:treatment-sec sec-type="distribution" id="SECID0EAGBM"><title>Distribution.</title><p>At present known only from Yunnan, China.</p></tp:treatment-sec><tp:treatment-sec sec-type="notes" id="SECID0EFGBM"><title>Notes.</title><p>
              <italic><tp:taxon-name><tp:taxon-name-part taxon-name-part-type="genus" reg="Leptographium">L.</tp:taxon-name-part> <tp:taxon-name-part taxon-name-part-type="species" reg="ningerense">ningerense</tp:taxon-name-part></tp:taxon-name></italic> is morphologically similar to <italic><tp:taxon-name><tp:taxon-name-part taxon-name-part-type="genus" reg="Leptographium">L.</tp:taxon-name-part> <tp:taxon-name-part taxon-name-part-type="species" reg="pineti">pineti</tp:taxon-name-part></tp:taxon-name></italic>, but grows much more rapidly, reaching 30 mm in 7 d on 2% MEA at 25 °C while <italic><tp:taxon-name><tp:taxon-name-part taxon-name-part-type="genus" reg="Leptographium">L.</tp:taxon-name-part> <tp:taxon-name-part taxon-name-part-type="species" reg="pineti">pineti</tp:taxon-name-part></tp:taxon-name></italic> reaches a diameter of only 15 mm in 6 d. However, the two species are best distinguished with BT, <abbrev xmlns:xlink="http://www.w3.org/1999/xlink" xlink:title="elongation factor" id="ABBRID0EMHBM" xlink:type="simple">EF</abbrev> and <abbrev xmlns:xlink="http://www.w3.org/1999/xlink" xlink:title="calmodulin" id="ABBRID0EQHBM" xlink:type="simple">CAL</abbrev> sequences.</p></tp:treatment-sec></tp:taxon-treatment>
